# Supplementary material for: Role of Envelope Glycoprotein Complexes in Cell-Associated Spread of Human Cytomegalovirus
Source: Viruses. 2021 Apr 2;13(4):614. doi: 10.3390/v13040614 (PMC8066785; doi:10.3390/v13040614)
Supplement: Supplementary file 1 [file viruses-13-00614-s001.zip]

Archive with 3 entries (2 files):
- suppl/
- suppl/210330 Weiler et al. figure S2.docx
- suppl/210331 Weiler et al. figure S1.docx
